# Supplementary material for: The Impact of Radiofrequency Ablation on Survival Outcomes and Stent Patency in Patients with Unresectable Cholangiocarcinoma: A Systematic Review and Meta-Analysis of Randomized Controlled Trials
Source: Cancers (Basel). 2024 Mar 30;16(7):1372. doi: 10.3390/cancers16071372 (PMC11010977; doi:10.3390/cancers16071372)
Supplement: Supplementary file 1 [file cancers-16-01372-s001.zip]

Archive with 1 entries (1 files):
- cancers-2919387-supplementary.pdf
